# Supplementary material for: Molecular Mechanism for Stress-Induced Depression Assessed by Sequencing miRNA and mRNA in Medial Prefrontal Cortex
Source: PLoS One. 2016 Jul 18;11(7):e0159093. doi: 10.1371/journal.pone.0159093 (PMC4948880; doi:10.1371/journal.pone.0159093)
Supplement: S4 Table — (XLSX) [file pone.0159093.s009.xlsx]

## Sheet: microRNA-mRNA filter
		Only genes predicted by more than 2 of 4 databases were chosen
Known miRNA	Seed sequence	Target predictions overlapped differentially expressed gene in transcriptome
mmu-miR-148b-5p ↑	5'-aaguucu-3'	Slc6a11↓, Mbp↓
mmu-miR-879-5p ↑	5'-gaggcuu-3'	Slc6a11↓, Mbp↓
mmu-miR-144-3p ↑	5'-acaguau-3'	Slc6a11↓
mmu-miR-540-5p ↑	5'-aaggguc-3'	Arc↓, Nrsn2↓
mmu-miR-582-5p ↑	5'-uacaguu-3'	Gng4↓
mmu-miR-15b-5p ↑	5'-agcagca-3'	Slc6a11↓,Gad2↓,Ngfr↓,Gng4↓,Peg10↓
mmu-miR-210-5p ↑	5'-gccacug-3'	Mobp↓
mmu-miR-871-3p ↑	5'-gacuggc-3'	Igsf1↓
mmu-miR-3103-5p ↑	5'-gagggag-3'	Slc6a11↓,Hap1↓,Gng4↓,Ngfr↓,Gad2↓
mmu-miR-16-1-3p ↑	5'-caguauu-3'	Gad2↓,Ngfr↓
mmu-miR-470-5p ↑	5'-ucuugga-3'	Fos↓,Peg10↓,Nr1d1↑
mmu-miR-190b-5p ↑	5'-gauaugu-3'	Slc6a11↓
mmu-miR-384-5p ↓	5'-guaaaca-3'	Calb2↓
mmu-miR-490-5p ↓	5'-cauggau-3'	Fos↓
Novel miRNA
novel_mir_46 ↑	5'-AGCGGGC-3'	Baiap3↓, Cacna2d2↓, Peg10↓
novel_mir_214 ↑	5'-ACTGCCT-3'	Dlk1↓,Peg10↓
novel_mir_213 ↑	5'-CTGAGCC-3'	Dusp1↓
novel_mir_10 ↓	5'-TTGAAAG-3'	Gad2↓, Nrsn2↓,Mobp↓,Zic1↓
novel_mir_39 ↓	5'-GCTGGAC-3'	Igsf1↓
novel_mir_128 ↓	5'-AGGCTGG-3'	Flot2↑
novel_mir_54 ↓	5'-ACTGCCT -3'	Igsf1↓,Peg10↓
